# Supplementary material for: Continent-wide tree fecundity driven by indirect climate effects
Source: Nat Commun. 2021 Feb 23;12:1242. doi: 10.1038/s41467-020-20836-3 (PMC7902660; doi:10.1038/s41467-020-20836-3)
Supplement: Supplementary file 2 — Supplementary Data 1 [file 41467_2020_20836_MOESM2_ESM.xlsx]

## Sheet: Sheet1
Site	State/Province	longitude	latitude	plots	data type	PI(s)
Appalachian Blue Ridge forests
CWT-Cl: Coweeta Hydrologic Lab	NC	-83.43	35.05	7	ST CC	Clark
EPENN-St: East Bruns Twp	PA	-75.98	40.64	3	CC	Steele
GRAN-Gr: Grandfather Mtn	NC	-82.17	35.65	6	CC	Greenberg
GRSM-Cl: Great Smoky Mtns NP	TN	-83.49	35.57	3	ST	Clark
MARS-Cl: Mars Hill	NC	-82.56	35.83	2	ST CC	Clark, Pearson
MLBS-Cl: Mtn Lake Biol Stn	VA	-80.52	37.36	10	ST CC	Clark
PISG-Gr: Pisgah Nat Forest	NC	-82.82	35.28	21	CC	Greenberg
SCBI-Mc: Smithsonian Cons Biol Inst	VA	-78.15	38.89	1	ST	McShea
Arizona Mountains forests
MOPA-Re: Mountain Park	NM	-105.81	32.96	1	CC	Redmond
REMO-Wh: Red Mountain	AZ	-111.84	35.53	3	CC	Whipple, Gering, Whitham
SAPA-Re: Sandia Park	NM	-106.37	35.16	1	CC	Redmond
SICI-Wi: Silver City	NM	-108.36	32.83	2	CC	Wion, Redmond
WHIT-Wi: Whitewater	NM	-108.88	33.3	3	Cc	Wion, Redmond
WINO-Wh: Winona	AZ	-111.41	35.15	3	CC	Whipple, Gering, Whitham
British Columbia mainland coastal forests
GLCR1-Fr: Glacier Creek1	WA	-121.9	48.8	1	CC	Franklin
GLCR2-Fr: Glacier Creek2	WA	-121.9	48.8	1	CC	Franklin
HEME-Fr: Heather Meadows	WA	-121.67	48.87	1	CC	Franklin
STPA-Fr: Stampede Pass	WA	-121.35	47.29	3	CC	Franklin
California montane chaparral woodlands
HNHR-Kn: Hastings Nat History Res	CA	-121.57	36.38	1	CC	Knops, Koenig
Cascade Mountains leeward forests
TUCR-Fr: Tunnel Creek	WA	-121.12	47.72	2	CC	Franklin
Central Canadian Shield forests
COCH-Be: Cochrane	QC	-80.65	49.22	1	CC	Bergeron, Messaoud
LDUPT-Be: Lake Duparquet	QC	-79.2	48.5	1	CC	Bergeron, Messaoud
MASK-Be: Maskuchis	QC	-78.73	50.22	1	CC	Bergeron, Messaoud
Central forest grasslands transition
UKFS-Cl: Univ Kansas Field Stn	KS	-95.19	39.04	1	ST CC	Clark
WUSL-My: Wash Univ St Louis	MO	-90.56	38.53	1	ST	Myers
Central Pacific coastal forests
MAPK-Fr: Mary's Peak	OR	-123.55	44.51	1	CC	Franklin
Central S Cascades forests
BAMT-Fr: Bare Mtn	WA	-122.07	45.9	1	ST	Franklin
BERK-Fr: Bessie Rock	OR	-122.32	42.75	3	CC	Franklin
BLLK-Fr: Blue Lake	WA	-122.25	46.19	1	CC	Franklin
DECU-Fr: Deadman curve	OR	-121.7	45.31	1	CC	Franklin
IRMT-Fr: Iron Mtn	OR	-122.15	44.4	1	CC	Franklin
MOLK-Fr: Mosquito lakes	WA	-121.77	46.13	3	CC	Franklin
MORA-Hi: Mount Ranier	WA	-121.54	46.92	15	ST	HilleRisLambers
PEPR-Fr: Peterson prairie	WA	-121.66	45.97	2	CC	Franklin
SAMT-Fr: Sand Mtn	OR	-121.93	44.39	1	CC	Franklin
SAPA-Fr: Santiam pass	OR	-121.9	44.69	3	CC	Franklin
SIRK-Fr: Sister Rock	WA	-122.04	45.95	1	CC	Franklin
SLBE-Fr: Sleeping beauty	WA	-121.67	46.12	1	CC	Franklin
STMT-Fr: Steamboat Mtn	WA	-121.73	46.14	2	CC	Franklin
TIRD-Fr: Timberline Road	WA	-122.11	46.09	1	CC	Franklin
WIMT1-Fr: Wildcat Mtn	OR	-122.12	44.34	1	Cc	Franklin
WIMT2-Fr: Wildcat Mtn	OR	-122.1	44.33	2	Cc	Franklin
WISP-Fr: Wickiup springs	OR	-122.3	42.61	2	Cc	Franklin
WREF-Cl: Wind River	WA	-122	45.84	10	ST CC	Clark, HilleRisLambers
WREF-Hi: Wind River	WA	-121.95	45.82	1	ST CC	HilleRisLambers, Lutz
Chihuahuan desert
FOBA-Re: Fort Bayard	NM	-108.14	32.83	1	CC	Redmond
Colorado Plateau shrublands
ALBU-Wi: Albuquerque	NM	-106.48	35.28	2	CC	Wion, Redmond
CEBO-Wi: Cebolla	NM	-106.46	36.49	2	CC	Wion, Redmond
DOLO-Wi: Dolores	CO	-108.63	37.86	2	CC	Wion, Redmond
GLPA-Wi: Glade Park	CO	-108.91	38.95	2	CC	Wion, Redmond
HOND-Wi: Hondo	NM	-105.61	36.63	4	CC	Wion, Redmond, Rodman
HOTC-Wi: Hotchkiss	CO	-107.61	38.74	2	CC	Wion, Redmond, Rodman
LASA-Wi: La Sal	CO	-109.05	38.62	2	CC	Wion, Redmond
MAGD-Wi: Magdalena	NM	-107.13	34.03	3	CC	Wion, Redmond
MONT-Wi: Montrose	CO	-108.03	38.38	2	CC	Wion, Redmond
NATU-Wi: Naturita	CO	-108.57	38.13	2	CC	Wion, Redmond
SAFE-Re: Santa Fe	NM	-105.98	35.6	1	CC	Redmond
SEV-Zl: Cerro Montosa Sevilleta	NM	-106.54	34.37	2	CC	Zlotin, Macias
SUCR-Wh: Sunset Crater	AZ	-111.39	35.87	6	CC	Whipple, Gering, Whitham
Colorado Rockies forests
BOCA-Pe: Boulder Canyon Main	CO	-105.31	40.01	1	CC	Pearse
CANJ-Wi: Canjilon	NM	-106.4	36.48	2	CC	Wion, Redmond
HAYM-Wi: Hayman	CO	-105.17	39.18	5	CC	Wion, Redmond
LAK-Ro: Lakes Fire	NM	-106.4	36.48	3	CC	Rodman
LV-Re: Las Vegas	NM	-105.25	35.59	1	CC	Redmond
MG-Ro: Mason Fire	CO	-106.4	36.48	2	CC	Rodman
MON-Ro: Montoya Fire	NM	-106.4	36.48	3	CC	Rodman
MR-Ro: Missionary Ridge	CO	-106.4	36.48	3	CC	Rodman
MVG-Ro: Mato Vega	NM	-106.4	36.48	3	CC	Rodman
NIWO-Cl: Niwot Ridge	CO	-105.56	40.04	6	ST CC	Clark
NIWO-Ve: Niwot Ridge	CO	-105.56	40.01	9	ST	Veblen, Andrus
PC-Ro: Pine Canyon	NM	-106.4	36.48	3	CC	Rodman
PECO-Re: Pecos	NM	-105.68	35.57	1	CC	Redmond
POND-Wi: Ponderosa	NM	-106.62	35.71	2	CC	Wion, Redmond
RATN-Re: Raton	NM	-104.46	36.91	1	CC	Redmond
SAFE-Wi: Santa Fe	NM	-105.61	35.69	2	CC	Wion, Redmond
WACA-Wi: Waldo Canyon	CO	-104.94	38.95	1	Cc	Wion, Redmond
WEMO-Wi: Wet Mountains	CO	-105.14	38.11	2	Cc	Wion, Redmond
E forest boreal transition
LMONT-Be: Lake Montalais	QC	-79.4	48.02	1	CC	Bergeron, Messaoud
Great Basin shrub steppe
DSP-Re: Dayton State Park	NV	-119.47	39.19	3	CC	Redmond
Interior Alaska Yukon lowland taiga
BONA-Jo: Bonanza Creek	AK	-148.15	64.72	5	ST	Johnstone
EAPL-Jo: Eagle Plains 26	YT	-137.29	65.99	5	CC	Johnstone
FAIR-Jo: Fairbanks 10	AK	-148.39	64.8	11	CC	Johnstone
LAGE-Jo: Lake George 20	AK	-144.98	63.81	5	CC	Johnstone
Interior Yukon Alaska alpine tundra
CHIC-Jo: Chicken 23	AK	-142.65	63.31	4	CC	Johnstone
LELA-Jo: Lenore Lake 1	YT	-138.2	63.89	3	CC	Johnstone
SMR-Jo: Sixty Mile River 24	YT	-140.64	64.04	2	CC	Johnstone
Klamath Siskiyou forests
ASRN-Fr: Ashland RNA	OR	-122.69	42.11	2	CC	Franklin
MEOV-Fr: Meridian Overlook	OR	-122.76	42.07	2	CC	Franklin
Mid Atlantic coastal forests
BLSF-Br: Bladen Lakes SF	NC	-78.56	34.71	1	CC	Brockway
CALL-Cl: Callaway Forest Preserve	NC	-79.27	35.03	2	ST CC	Clark
CROA-Co: Croatan NF	NC	-77.04	34.76	9	CC	Cohen
GRSW-Cl: Green Swamp	NC	-78.3	34.09	1	ST	Clark
SASF-Br: Sandhills State Forest	SC	-80.52	34.08	1	CC	Brockway
N California coastal forests
UCSC-Gi: UC Santa Cruz	CA	-122.07	37.01	1	ST	Gilbert, Zhu
N Central Rockies forests
WBP-Mc: Alpha	MT	-114.06	48.31	37	CC	McEntire
New England Acadian forests
ASWP-Mo: Alder Stream Wilderness Preserve	ME	-69.07	45.2	1	ST CC	Moore, Clark
BART-Fe: Bartlett Forest	NH	-71.28	44.07	6	ST	Fer, Dietze
COMPT-Sc: Comstock Point	ME	-67.02	44.88	1	CC	Schlesinger, Dellwo
HARV-Cl: Harvard Forest	MA	-72.26	42.42	12	ST CC	Clark
HBEF-Fa: Hubbard Brook	NH	-71.74	43.96	14	ST	Fahey, Cleavitt
Piney Woods forests
KINF-Br: Kisatchie NF	LA	-92.41	31.34	1	CC	Brockway
S Central Rockies forests
GYE-Sh: MTGallatin	MT	-110.01	45.36	167	CC	Shanahan
YELL-Cl: Yellowstone	WY	-110.43	44.92	7	ST CC	Clark
S Great Lakes forests
ANNA-Ib: Ann Arbor	MI	-84.01	42.46	4	ST	Ibanez
SE conifer forests
APNF-Br: Apalachicola NF	FL	-85.02	30.15	1	CC	Brockway
BRSF-Br: Blackwater River SF	FL	-86.81	30.94	1	CC	Brockway
DSNY-Cl: Disney Wilderness Preserve	FL	-81.4	28.09	3	ST CC	Clark
EAFB-Br: Eglin Air Force Base	FL	-86.53	30.48	5	CC	Brockway
EEF-Br: Escambia Exp For	AL	-87.16	31.13	7	CC	Brockway
JERC-Br: Jones Ecol Res Ctr	GA	-84.48	31.22	1	CC	Brockway
OSBS-Br: Ordway-Swisher Biol Stn	FL	-82.03	29.67	1	CC	Brockway
OSBS-Cl: Ordway-Swisher Biol Stn	FL	-82.01	29.7	6	ST CC	Clark
STCB-Br: Southlands Timber Co	GA	-84.63	30.88	1	CC	Brockway
TTRS-Br: Tall Timbers Res Stn	GA	-85.84	30.91	1	CC	Brockway
SE mixed forests
DUKE-Cl: Duke Forest	NC	-79.09	35.98	12	ST CC	Clark, laDeau
FBMB-Br: Fort Benning Military Base	GA	-85	32.34	1	CC	Brockway
SERC-Cl: Smithsonian Environm Res Ctr	MD	-76.53	38.87	9	ST CC	Clark
TALL-Cl: Talladega	AL	-87.43	32.98	10	ST CC	Clark
Sierra Nevada forests
SEQU-Mo: Sequoia	CA	-118.79	36.57	23	ST	Das, Stephenson
SOAP-Cl: Soaproot Saddle	CA	-119.27	37.04	6	ST CC	Clark
YOSE-Mo: Yosemite	CA	-119.77	37.73	5	ST	Das, Stephenson
W Great Lakes forests
MICH-La: Michigamme Township Elm Creek	MI	-87.85	46.86	1	CC	LaMontagne
PAFA-La: Park Falls County Rd E	WI	-89.66	45.94	1	CC	LaMontagne
TREE-Cl: Treehaven	WI	-89.57	45.49	10	ST CC	Clark
UMBS-Ib: Univ Michigan Biol Stn	MI	-84.71	45.55	5	ST	Ibanez
UNDE-Cl: Univ Notre Dame Res Ctr	WI	-89.56	46.23	10	ST CC	Clark
UNDE-Di: Univ Notre Dame Res Ctr	WI	-89.55	46.25	1	ST CC	Dietze, Fer, Clark
WILW-La: Whisker Lake Wilderness	WI	-89.66	45.94	1	CC	LaMontagne
WORU-La: Woodruff Arbor Vitae	WI	-89.66	45.94	1	CC	LaMontagne
W short grasslands
CMNM-Re: Capulin Mtn Nat Monument	NM	-103.98	36.78	1	CC	Redmond
KENT-Re: Kenton 1	OK	-102.95	36.9	2	CC	Redmond
Willamette Valley forests
CAMT-Fr: Carpenter Mtn	OR	-122.75	45.11	1	CC	Franklin
Wyoming Basin shrub steppe
NORT-Wi: Northwest	CO	-108.67	40.59	2	CC	Wion, Redmond

## Sheet: Sheet2
Sites listed by WWF ecoRegion. The 'data' column indicates seed traps (ST) and crop counts (CC).
