# Supplementary material for: Continent-wide tree fecundity driven by indirect climate effects
Source: Nat Commun. 2021 Feb 23;12:1242. doi: 10.1038/s41467-020-20836-3 (PMC7902660; doi:10.1038/s41467-020-20836-3)
Supplement: Supplementary file 3 — Supplementary Data 2 [file 41467_2020_20836_MOESM3_ESM.xlsx]

## Sheet: Sheet1
Species	I trees	M trees	M plots	M tree-years	G	G2	S	Tsp anomaly	Tsp norm	D anomaly	D norm	DxG	T	T2
Aquifoliaceae
Ilex coriacea	2	0	0	0
Ilex decidua	2054	1682	3	38621	+	-	-	-		-
Ilex glabra	20	0	0	0
Ilex montana	334	296	6	6725	-	-	-	-	+	+		-	+	-
Ilex mucronata	31	0	0	0
Ilex opaca	16943	220	33	4144	+	-	-	-	+	++	-	+	+	-
Ilex UNKN	118	0	0	0
Ilex verticillata	79	0	0	0
Ilex vomitoria	6	0	0	0
Betulaceae
Betula alba	66	0	0	0
Betula alleghaniensis	56434	920	21	11074	++	-	-	---	++	-	-	+	++	---
Betula cordifolia	5	0	0	0
Betula glandulosa	1	0	0	0
Betula lenta	27779	751	23	10601	+	-	-	+	+	+	+	-	+	-
Betula neoalaskana	909	754	4	16939	++	---	-	-		++
Betula nigra	4643	0	0	0
Betula occidentalis	162	0	0	0
Betula papyrifera	189666	109	19	653	+	-	-	+	+	+	-	+
Betula populifolia	5413	0	0	0
Betula UNKN	577	0	0	0
Carpinus caroliniana	28938	3836	17	31986	++	-	---	---		++	---	++
Ostrya virginiana	33687	952	17	8986	++	---	---			++			+	-
Cannabaceae
Celtis laevigata	13467	53	25	368	++	---	-	---	++	+	---	+
Celtis occidentalis	14376	175	9	817	+	-	-	+	+	++
Celtis UNKN	71	0	0	0
Cornaceae
Cornus amomum	1	0	0	0
Cornus drummondii	602	0	0	0
Cornus florida	40170	8642	37	105620	++	---	+	---	++	---	---	++	++	-
Cornus foemina	3	0	0	0
Cornus nuttallii	755	0	0	0
Cornus UNKN	3	0	0	0
Cupressaceae
Callitropsisnootkatensis	575	575	7	5166	++	---	-	---		++	+	++
Calocedrus decurrens	18973	4720	22	90022	++	---	-	++	---	++	---	+	++	-
Juniperus ashei	21147	0	0	0
Juniperus californica	857	0	0	0
Juniperus coahuilensis	2767	0	0	0
Juniperus communis	27	0	0	0
Juniperus deppeana	13466	0	0	0
Juniperus flaccida	21	0	0	0
Juniperus monosperma	33880	211	4	4163	++			---
Juniperus occidentalis	10023	0	0	0
Juniperus osteosperma	71813	0	0	0
Juniperus pinchotii	6107	0	0	0
Juniperus scopulorum	18935	0	0	0
Juniperus UNKN	170	0	0	0
Juniperus virginiana	56443	989	28	20510	++	---	---	++	++	++	---	++	---
Sequoiadendron giganteum	154	131	14	2389	+	-	-	++	++	+	+		+	-
Sequoia sempervirens	10123	2014	13	24015	++	-	-	++					++
Thuja occidentalis	105380	1144	12	11120	++	+	---	-	+	++	---	++
Thuja plicata	64002	544	20	3644	++	---	---	---	+	++	++	-	++
Thuja UNKN	12	0	0	0
Ebenaceae
Diospyros texana	2287	0	0	0
Diospyros UNKN	146	0	0	0
Diospyros virginiana	9703	240	32	3577	+	-	---	+	+	+	++	---
Ericaceae
Arbutus arizonica	23	0	0	0
Arbutus menziesii	9595	836	1	10032	++	---		---
Arbutus xalapensis	5	0	0	0
Oxydendrum arboreum	33309	2849	26	53070	-	-	-	---	++	++	-	---	+	-
Oxydendrum UNKN	436	0	0	0
Fabaceae
Cercis canadensis	11076	1427	18	12621	++	---	-	---	---	++	---	++
Gleditsia triacanthos	6515	19	13	58	+	-	-	-	+	+	++	---	++	---
Robinia neomexicana	445	0	0	0
Robinia pseudoacacia	21740	297	28	5219	++	-	-	+	++	+	---	++	+	-
Fagaceae
Fagus grandifolia	85471	5535	67	54773	++	---	---	-	++	++	++	---	+	---
Notholithocarpus densiflorus	25407	6147	1	73764	++	-	-	---
Quercus agrifolia	3758	1261	2	15041	+	-	---	++		++
Quercus alba	115030	3678	73	33913	++	---	-	-		+	-	+	++	-
Quercus arizonica	10901	0	0	0
Quercus bicolor	1704	0	0	0
Quercus buckleyi	1032	0	0	0
Quercus chapmanii	2	0	0	0
Quercus chrysolepis	16339	11	3	33	+	-				-
Quercus cinerea	116	0	0	0
Quercus coccinea	27078	291	35	5838	+	---	---	---	-	++	++	---	+	-
Quercus douglasii	4406	13	1	65	+			++		-
Quercus ellipsoidalis	8833	0	0	0
Quercus emoryi	4194	0	0	0
Quercus engelmannii	29	0	0	0
Quercus falcata	27812	103	18	1655	++	---	++	---	++	++	---	++
Quercus fusiformis	8	0	0	0
Quercus gambelii	49536	0	0	0
Quercus garryana	5064	0	0	0
Quercus geminata	96	0	0	0
Quercus graciliformis	16	0	0	0
Quercus gravesii	14	0	0	0
Quercus grisea	1742	0	0	0
Quercus hemisphaerica	219	0	0	0
Quercus cerris	2	0	0	0
Quercus hypoleucoides	2186	0	0	0
Quercus ilicifolia	472	0	0	0
Quercus imbricaria	2583	0	0	0
Quercus incana	830	0	0	0
Quercus kelloggii	10249	1282	16	24885	++	-	-	++	-	++		+	++	-
Quercus laceyi	297	0	0	0
Quercus laevis	4450	0	0	0
Quercus laurifolia	21759	0	0	0
Quercus lobata	524	15	2	71	+	-		---		---
Quercus lyrata	3101	0	0	0
Quercus macrocarpa	14487	0	0	0
Quercus margarettae	1736	0	0	0
Quercus marilandica	10599	111	8	823	++	---	-	++	+	---	+	+	+
Quercus michauxii	2424	0	0	0
Quercus minima	1156	0	0	0
Quercus montana	56575	1382	40	24227	++	---	-	---	+	---	+	+	++	---
Quercus muehlenbergii	6354	0	0	0
Quercus nigra	65980	48	14	130	++	---	---		+	+	-
Quercus oblongifolia	366	0	0	0
Quercus oglethorpensis	43	0	0	0
Quercus pagoda	6299	0	0	0
Quercus palustris	2529	0	0	0
Quercus parvula	3816	3816	1	45792	++	-	-	++		++
Quercus phellos	10751	113	7	2342	++	-	-	---		---
Quercus rubra	78170	4705	112	50780	++	---	---	---	---	---	++	---	++	-
Quercus rugosa	723	0	0	0
Quercus shumardii	1713	0	0	0
Quercus similis	59	0	0	0
Quercus sinuata	164	0	0	0
Quercus stellata	52071	242	13	3331	+	-	---	---		---	++
Quercus texana	1704	0	0	0
Quercus UNKN	552	0	0	0
Quercus velutina	52412	1542	55	14318	++	---	-	++	++	++	+	+	++	---
Quercus virginiana	15190	0	0	0
Quercus wislizeni	4175	0	0	0
Hamamelidaceae
Liquidambar styraciflua	167242	4129	34	85759	++	---	---	---	++	---	++	++	---
Juglandaceae
Carya alba	34513	2601	33	23855	+	-	-	++	+	---	+	+	+	-
Carya aquatica	2298	0	0	0
Carya carolinae-septentrionalis	20	0	0	0
Carya cordiformis	12395	461	4	1877	+	-	+	+	+	+
Carya floridana	1	0	0	0
Carya illinoinensis	3023	0	0	0
Carya laciniosa	925	0	0	0
Carya myristiciformis	36	0	0	0
Carya ovalis-glabra	33810	3790	43	34365	+	-	-	-	+	+	-	+	+	-
Carya ovata	19595	333	18	4112	+	-	-	+	++	---		+	+	-
Carya pallida	441	0	0	0
Carya texana	12728	161	1	1127	++	---	-	-		-
Carya UNKN	698	169	9	2494	+	-	---	-	++	++	++	-	+	-
Juglans califonica	22	0	0	0
Juglans cinerea	1010	0	0	0
Juglans hindsii	39	0	0	0
Juglans major	77	0	0	0
Juglans microcarpa	73	0	0	0
Juglans nigra	14781	277	55	1323	++	-	-	---	-	++	-	+	+	-
Juglans UNKN	13	0	0	0
Lauraceae
Sassafras albidum	28066	1772	24	17300	++	---	---	+	++	+	---	++		+
Magnoliaceae
Liriodendron tulipifera	93475	6031	36	75637	++	---	---	---	++	++	++	---	++	---
Magnolia acuminata	3316	0	0	0
Magnolia fraseri	2398	514	5	11729	+	-	-	+	+	+	+
Magnolia grandiflora	2356	41	23	54	++	---	---		+	-	+	---	+
Magnolia macrophylla	778	0	0	0
Magnolia tripetala	206	0	0	0
Magnolia UNKN	213	0	0	0
Magnolia virginiana	17498	0	0	0
Malvaceae
Tilia americana	34335	407	14	5492	++	---	-	+	+	-	---	+	++	---
Tilia UNKN	25	0	0	0
Moraceae
Morus alba	864	0	0	0
Morus microphylla	6	0	0	0
Morus rubra	6353	242	6	5205	+	-	-	+
Morus UNKN	113	0	0	0
Nyssaceae
Nyssa aquatica	10076	0	0	0
Nyssa biflora	32679	0	0	0
Nyssa ogeche	478	0	0	0
Nyssa sylvatica	56759	4643	47	71203	---	-	-	-	++	++	++	---	+	-
Nyssa UNKN	6	0	0	0
Oleaceae
Fraxinus americana	54925	4024	26	61597	++	---	-	-	++	++	---	+	+	-
Fraxinus caroliniana	912	0	0	0
Fraxinus latifolia	580	0	0	0
Fraxinus nigra	42200	340	7	2203	+	-	-	-		-			+
Fraxinus pennsylvanica	51879	77	10	424	+	-	---	-		-	++	-	+	-
Fraxinus profunda	917	0	0	0
Fraxinus quadrangulata	609	0	0	0
Fraxinus texensis	242	0	0	0
Fraxinus UNKN	1140	0	0	0
Fraxinus velutina	38	0	0	0
Pinaceae
Abies amabilis	39415	8089	42	57186	++	---	-	---	+	++	-	---	++	-
Abies balsamea	403190	1490	29	10186	-	-	---	-		-	++	---
Abies concolor	63374	9587	29	187253	+	---	-	---	-	++	++	-	+	-
Abies fraseri	1749	1436	3	8611	++	---	-	+		++
Abies grandis	45562	128	5	2876	-	-	-	-		---	++	-
Abies lasiocarpa	138497	1729	22	8073	+	-	-	-	+	-	-	+	+	-
Abies lowiana	438	0	0	0
Abies magnifica	13732	4477	17	89432	++	---	-	---	++	++	---
Abies procera	4543	226	9	7841	++	---	---	+	++	+	+	-	+	-
Abies UNKN	1923	0	0	0
Larix laricina	35013	14	9	149	+	-			++	+	++	---		-
Larix lyallii	577	0	0	0
Larix occidentalis	31078	0	0	0
Larix UNKN	1235	0	0	0
Picea abies	3402	0	0	0
Picea breweriana	52	0	0	0
Picea engelmannii	79057	1698	32	5317	++	---	---	++	++	---	++	---	++	---
Picea glauca	296230	1240	23	28506	++	-	---	+	++	-	++	---
Picea mariana	524329	451	45	7768	+	-	---	++	++	++			+	-
Picea pungens	2379	0	0	0
Picea rubens	46179	1831	24	10382	+	-	-		+	++		+	+	-
Picea sitchensis	21017	0	0	0
Picea UNKN	19215	0	0	0
Pinus albicaulis	21976	4124	203	17900	+	-		-	+	-			++	-
Pinus aristata	1280	0	0	0
Pinus arizonica	20	0	0	0
Pinus attenuata	970	0	0	0
Pinus balfouriana	432	0	0	0
Pinus banksiana	196620	128	1	1408	+	-		---		---
Pinus cembra	648	0	0	0
Pinus clausa	6477	0	0	0
Pinus contorta	420284	1438	24	6265	+	-	-	-	+	-			+	-
Pinus coulteri	156	0	0	0
Pinus discolor	1134	0	0	0
Pinus echinata	46047	130	16	2354	++	---	-	---		---	---
Pinus edulis	73878	1084	53	14951	++	---		++	+	---	---	++
Pinus elliotii	86667	41	16	42	+	-	---		++		+
Pinus flexilis	11211	511	23	1444	+								+	-
Pinus glabra	1368	0	0	0
Pinus jeffreyi	7794	239	8	4732	+	-	-	++		+
Pinus lambertiana	7876	2346	32	44974	+	-	-	++	+	++	++		+	-
Pinus leiophylla	157	0	0	0
Pinus longaeva	327	0	0	0
Pinus monophylla	28914	25	4	385	+	-		+		---
Pinus monticola	7795	499	17	9694	+	-	-	---	++	+	++	+
Pinus muricata	144	0	0	0
Pinus nigra	266	0	0	0
Pinus palustris	23611	835	60	5957	++	---	---	---		++	++	---
Pinus ponderosa	153175	1221	84	26147	++	-	-	++		---	+		+	-
Pinus pungens	1420	0	0	0
Pinus radiata	64	11	6	13	++	---	-		++
Pinus remota	182	0	0	0
Pinus resinosa	51822	124	13	1232	+	-	---	+	+	+	++
Pinus rigida	12030	61	13	1075	++	-	---	-		---	---	++
Pinus sabiniana	1058	26	13	42	++	---	---						+
Pinus serotina	5534	20	13	28	++	---	---	++	++	---
Pinus strobus	72245	1492	50	13906	++	-	---	---	+	---	-	++	++	++
Pinus sylvestris	5726	0	0	0
Pinus taeda	561035	1688	66	25916	++	-	-	-	++	++	+	+	+
Pinus UNKN	444	0	0	0
Pinus virginiana	43200	65	13	937	++	---	-	---	++	---
Pseudotsuga macrocarpa	93	0	0	0
Pseudotsuga menziesii	399526	9391	59	104383	++	---	-	---	++	++	++	+	+	-
Tsuga canadensis	60797	1113	45	15085	++	---	---	++	++	++	-	++	+	++
Tsuga caroliniana	78	0	0	0
Tsuga heterophylla	135068	12333	28	60214	++	---	-	-		-	---	++	++	-
Tsuga mertensiana	37796	470	13	10968	++	-	---	---		---	-	++	++	---
Tsuga UNKN	66	0	0	0
Platanaceae
Platanus occidentalis	8521	56	15	172	++	-	-	---	++	---	-	+
Platanus racemosa	47	0	0	0
Platanus wrightii	25	0	0	0
Rosaceae
Amelanchier alnifolia	1	0	0	0
Amelanchier arborea	2230	1941	16	16937	+	-	-	++	+	---	---	+	+	-
Amelanchier laevis	193	57	9	302	+	-	-	-	+	-	-	-
Amelanchier sanguinea	3	0	0	0
Amelanchier UNKN	8498	196	3	1316	+	-	-	-		+
Prunus americana	914	0	0	0
Prunus angustifolia	49	0	0	0
Prunus avium	417	115	15	410	+	-	-	+	+	-	+	+	+	-
Prunus cerasus	2	0	0	0
Prunus emarginata	1257	0	0	0
Prunus nigra	16	0	0	0
Prunus pensylvanica	12303	0	0	0
Prunus persica	26	0	0	0
Prunus serotina	79623	1264	35	13429	++	---	-	-	+	---	-	---	++	-
Prunus umbellata	2	0	0	0
Prunus UNKN	734	0	0	0
Prunus virginiana	2381	0	0	0
Sorbus americana	2579	249	5	1454	+	-	-	++		-	++	-
Sorbus aucuparia	88	0	0	0
Sorbus decora	15	0	0	0
Sorbus UNKN	27	0	0	0
Sapindaceae
Acer barbatum	3346	319	13	6924	++	---	---	-		++	++	-
Acer circinatum	11795	10395	2	41544	+	-	-	-		+
Acer glabrum	1312	0	0	0
Acer grandidentatum	3372	0	0	0
Acer leucoderme	80	0	0	0
Acer macrophyllum	7552	13	5	112	+	-	---	+	+	-	-
Acer negundo	19331	69	20	232	++	---	-		+	+			+	-
Acer nigrum	565	0	0	0
Acer pensylvanicum	16445	2307	29	41495	+	-	-	+	++	---	---	+	++	---
Acer platanoides	257	44	25	83	+	-	-	+	+	+	-	+	+	-
Acer rubrum	392092	17514	75	295423	+	-	-	---	+	---	---	---	++	-
Acer saccharinum	13	0	0	0
Acer saccharum	212577	4009	34	40883	-	-	-	++	+	---	+	-	+	-
Acer spicatum	4477	197	8	4334	++	---	-	---	+	++	-	+
Acer UNKN	532	0	0	0
Scrophulariaceae
Paulownia imperialis	5	0	0	0
Paulownia tomentosa	675	18	8	225	+	-	-	+				+
Simaroubaceae
Ailanthus altissima	4441	173	12	1671	+	-	-	---	+	-	-	+
Taxaceae
Taxus brevifolia	3550	1934	9	8051	-	---	-	---	++	++	++	---
Ulmaceae
Ulmus alata	32777	1783	4	39728	+	-	-	+		---
Ulmus americana	58865	527	12	8906	++	-	-	+	+	---	---	++
Ulmus crassifolia	4623	0	0	0
Ulmus pumila	1048	0	0	0
Ulmus rubra	17291	1356	5	8595	++	---	-	+		---
Ulmus serotina	67	0	0	0
Ulmus thomasii	348	0	0	0
Ulmus UNKN	468	106	7	1059	+	-	-	+	++	---	+	+

## Sheet: Sheet2
Species in inventory data and MASTIF network, listed by family. Symbols highlight species-predictor combinations having zero below or above the 95% credible interval ('++' and '---', respectively) or the 68% credible interval ('+' and '-', respectively)
Sample-sizes are I trees: trees on inventory plots; M trees: number of trees on MASTIF plots; M plots: number of MASTIF plots; M tree-yr: number of MASTIF tree-years.
Variables are defined inTable 1 of the main text.
